# Supplementary material for: Genetic Characterization of the Acidic and Neutral Glycosphingolipid Biosynthetic Pathways in Neurospora crassa
Source: Microorganisms. 2023 Aug 16;11(8):2093. doi: 10.3390/microorganisms11082093 (PMC10457978; doi:10.3390/microorganisms11082093)
Supplement: Supplementary file 1 [file microorganisms-11-02093-s001.zip]

Archive with 1 entries (1 files):
- microorganisms-2555109-supplementary.pdf
